# Supplementary material for: Assessing the Bacterial Communities Composition from Differently Treated Agarwood via 16S rRNA Gene Metabarcoding
Source: Life (Basel). 2022 Oct 25;12(11):1697. doi: 10.3390/life12111697 (PMC9693337; doi:10.3390/life12111697)
Supplement: Supplementary file 1 [file life-12-01697-s001.zip]

Archive with 1 entries (1 files):
- life-1912585-supplementary.pdf
